# Supplementary material for: Fungal Interactions Strengthen the Diversity-Functioning Relationship of Solid-State Fermentation Systems
Source: mSystems. 2022 Jul 5;7(4):e00401-22. doi: 10.1128/msystems.00401-22 (PMC9426468; doi:10.1128/msystems.00401-22)
Supplement: TABLE S1 [file msystems.00401-22-s0001.xlsx]

## Sheet: Sheet1
Table S1 Table displaying the tags for each sample during fermentation process.
	ITS
Batch	SampleID	Raw_Tags	Clean_Tags
Zaosha batch	Z030BX1	36135	35990
Zaosha batch	ZD0AW1	28642	28465
Zaosha batch	ZD0AN1	20640	20548
Zaosha batch	ZD0BW1	49800	49309
Zaosha batch	ZD0BN1	22294	22087
Zaosha batch	ZD0CW1	35888	35614
Zaosha batch	ZD0CN1	24815	24613
Zaosha batch	ZD0DW1	42591	42258
Zaosha batch	ZD0DN1	19838	19756
Zaosha batch	ZD1AW1	21417	21358
Zaosha batch	ZD1AN1	20534	20468
Zaosha batch	ZD1BW1	27587	27437
Zaosha batch	ZD1BN1	23513	23223
Zaosha batch	ZD1CW1	20811	20665
Zaosha batch	ZD1CN1	25560	25329
Zaosha batch	ZD1DW1	23147	23027
Zaosha batch	ZD1DN1	21641	21501
Zaosha batch	ZD2AW1	22556	22499
Zaosha batch	ZD2AN1	23403	23337
Zaosha batch	ZD2BW1	24881	24799
Zaosha batch	ZD2BN1	24231	24128
Zaosha batch	ZD2CW1	21556	21485
Zaosha batch	ZD2CN1	28193	27970
Zaosha batch	ZD2DW1	23418	23324
Zaosha batch	ZD2DN1	22390	22229
Zaosha batch	ZD3AW1	22016	21974
Zaosha batch	ZD3AN1	22693	22590
Zaosha batch	ZD3BW1	21074	21007
Zaosha batch	ZD3BN1	21582	21415
Zaosha batch	ZD3CW1	21674	21612
Zaosha batch	ZD3CN1	27311	27151
Zaosha batch	ZD3DW1	22620	22546
Zaosha batch	ZD3DN1	21396	21324
Zaosha batch	ZF0AS1	22677	22478
Zaosha batch	ZF0AX1	21407	21212
Zaosha batch	ZF0BS1	23451	23285
Zaosha batch	ZF0BX1	20477	20289
Zaosha batch	ZF0CS1	21066	20806
Zaosha batch	ZF0CX1	25141	24710
Zaosha batch	ZF0DS1	23551	23449
Zaosha batch	ZF0DX1	21701	21605
Zaosha batch	ZF5AS	22414	21877
Zaosha batch	ZF5AX	25185	24815
Zaosha batch	ZF5BS	26089	25385
Zaosha batch	ZF5BX	26734	25953
Zaosha batch	ZF5CS	21479	20980
Zaosha batch	ZF5CX	29215	28361
Zaosha batch	ZF5DS	26450	26047
Zaosha batch	ZF5DX	20686	20466
Zaosha batch	ZF10AS	21032	20770
Zaosha batch	ZF10AX	24801	24527
Zaosha batch	ZF10BS	24144	23522
Zaosha batch	ZF10BX	21702	21248
Zaosha batch	ZF10CS	29234	28615
Zaosha batch	ZF10CX	27162	26865
Zaosha batch	ZF10DS	25148	24902
Zaosha batch	ZF10DX	17112	16956
Zaosha batch	ZF15AS1	28451	28288
Zaosha batch	ZF15AX1	21679	21484
Zaosha batch	ZF15BS1	24468	24262
Zaosha batch	ZF15BX1	20232	20029
Zaosha batch	ZF15CS1	28756	28563
Zaosha batch	ZF15CX1	16436	15913
Zaosha batch	ZF15DS1	20783	20716
Zaosha batch	ZF15DX1	13828	13775
First batch	JQ21W	35067	34970
First batch	JH21W	48104	48004
First batch	JQ41W	44785	44680
First batch	JH41W	56918	56743
First batch	JH2_3W	124567	123813
First batch	JH4_3W	54991	54797
First batch	DJ2_3N	116755	116117
First batch	DJ4_3N	50382	50138
First batch	DJ2_5W	90872	90764
First batch	DJ2_5N	28926	28914
First batch	DJ4_5W	30226	30191
First batch	DJ4_5N	74489	74298
First batch	F45BS	39105	38247
First batch	F45BX	39422	38816
First batch	F45DS	50991	15370
First batch	F45DX	50449	26200
First batch	F3126W	97575	97430
First batch	F3126N	126030	125842
First batch	F3046W	84575	84421
First batch	F3046N	85265	84920
First batch	F2827S	86648	85581
First batch	F2827X	143954	142510
First batch	F2847S	88541	88191
First batch	F2847X	62125	61569
First batch	F26FBS	79331	78382
First batch	F26FBX	103126	101150
First batch	F0546S	89375	87920
First batch	F0546X	82639	80994
First batch	F0526X	75703	75090
First batch	F0526S	79872	77750
First batch	F0946S	94361	93426
First batch	F0946X	107074	104996
First batch	F1026S	76246	75707
First batch	F1026X	47097	46945
First batch	F0026S	81855	80527
First batch	F0026X	67249	66465
First batch	FD3N	65641	64714
First batch	FD3W	59186	58786
First batch	F105BS1	26276	25610
First batch	F105BX1	20788	20391
First batch	F105CS1	41884	34423
First batch	F105CX1	26908	21154
First batch	F115BS1	24811	23363
First batch	F115BX1	34549	34163
First batch	F115CS1	24962	21552
First batch	F115CX1	27589	23877
First batch	F11BW1	31928	31885
First batch	F11BN1	24612	24436
First batch	F11CW1	34627	34435
First batch	F11CN1	20516	20151
First batch	F14BW1	20396	20309
First batch	F14BN1	56173	55814
First batch	F14CW1	41846	41520
First batch	F14CN1	35106	34725
First batch	F15BW1	34204	34017
First batch	F15BN1	25838	25618
First batch	F16BW1	108045	107183
First batch	F16BN1	34949	34715
First batch	F16CW1	33660	33428
First batch	F16CN1	30801	30523
First batch	F18CW1	35440	34880
First batch	F18CN1	73718	72631
Second batch	S0546S	31152	11236
Second batch	S0546X	44977	9459
Second batch	S0526S	44819	11691
Second batch	S0526X	36801	17144
Second batch	S08BW	50328	41487
Second batch	S08BN	32129	23902
Second batch	S00BX	46647	44104
Second batch	S04DW	40291	29993
Second batch	S04DN	34434	26618
Second batch	S0026S	34335	4268
Second batch	S0026X	42810	9114
Second batch	S0046S	52598	11742
Second batch	S0046X	43923	9087
Second batch	S0226W	72856	66349
Second batch	S0226N	45058	40509
Second batch	S0246W	66598	62241
Second batch	S0426W	41907	26719
Second batch	S0426N	48071	15352
Second batch	S0446W	66115	58724
Second batch	S0526W	30670	9483
Second batch	S0526N	47812	12611
Second batch	S0546W	46510	21894
Second batch	S0546N	65094	46357
Second batch	S0826N	36898	8030
Second batch	S0846W	45168	11510
Second batch	S02BW	50480	38061
Second batch	S02BN	55025	48472
Second batch	S02DW	32190	27654
Second batch	S02DN	56667	28087
Second batch	S1026S	79441	10605
Second batch	S1026X	63236	14776
Second batch	S1046S	85691	20687
Second batch	S1046X	69698	16577
Second batch	S1526S	57228	17775
Second batch	S1526X	36301	8644
Second batch	S1546S	45577	16135
Second batch	S1546X	46451	18866
Second batch	S04BS	39346	21091
Second batch	S04BX	61709	38791
Second batch	S10BS	39948	35349
Second batch	S10BX	45365	35921
Second batch	S10DW	60902	11700
Second batch	S10DN	56931	3081
Second batch	S00DS	67339	8697
Second batch	S00DX	61387	10114
Second batch	S05DS	63437	7692
Second batch	S05DX	61052	15846
Second batch	S20BN1	22104	21422
Second batch	S230BS1	20170	9700
Second batch	S27CW1	76058	64266
Second batch	S200CS1	71039	52298
Second batch	S215CS1	27995	17117
Second batch	S225BS1	107865	101802
Second batch	S225CS1	45862	34774
Second batch	S22BW2	23026	23026
Second batch	S22BN2	73744	73658
Second batch	S22CW2	20695	20525
Second batch	S24BW2	23905	23029
Second batch	S24BN2	86811	86131
Second batch	S25BN2	61480	57741
Second batch	S200CX2	74461	57211
Second batch	S215BX2	43103	37242
Second batch	S215BS2	22589	20644
Second batch	S25BW2	41310	39241
Second batch	S26CW2	53325	36748
Second batch	S26CN2	42241	33230
Second batch	S27CN2	44816	39847
Second batch	S200BS2	30564	26453
Second batch	S200BX2	23726	20512
Second batch	S2026S	63033	12274
Second batch	S2026X	57149	23936
Second batch	S2046S	60981	21150
Second batch	S2046X	39344	16408
Second batch	S2626S	65597	19797
Second batch	S2626X	73398	14081
Second batch	S2646S	61391	32665
Second batch	S2646X	55170	37259
Second batch	S15BS	34512	21526
Second batch	S15BX	49828	36063
Second batch	S25BX	52806	27152
Second batch	S36BS	76951	66614
Second batch	S36BX	40386	27855
Second batch	S09DS	46051	15873
Second batch	S09DX	53824	11146
Second batch	S14DS	29846	5353
Second batch	S14DX	116203	16865
Second batch	S20DS	55335	9273
Second batch	S20DX	59602	10968
Second batch	S33DS	95768	35293
Second batch	S33DX	56542	19187
Third batch	T30BN1	19756	15042
Third batch	T30CW1	44160	40030
Third batch	T30CN1	20862	9083
Third batch	T300BX1	23078	19025
Third batch	T300CS1	28984	16742
Third batch	T300CX1	20100	6363
Third batch	T304BS	20110	17162
Third batch	T304BX	28078	22416
Third batch	T306CS1	36053	13493
Third batch	T306CX1	37488	21122
Third batch	T32BN1	21559	19074
Third batch	T32CN1	22190	6973
Third batch	T35CN1	20761	3301
Third batch	T35CW1	23024	9862
Third batch	T32BW1	30666	29217
Third batch	T32CW1	25520	12253
Third batch	T01BW	44750	36617
Third batch	T01BN	44335	28576
Third batch	T03BW	63950	50724
Third batch	T03BN	48285	30035
Third batch	T01BS	43855	29123
Third batch	T01BX	56186	34800
Third batch	T06BX	53568	47869
Third batch	T10BS	53101	47354
Third batch	T10BX	45420	34807
Third batch	T15BS	66501	54734
Third batch	T15BX	47607	41168
Third batch	T20BS	41787	38341
Third batch	T20BX	41437	39565
Third batch	T30BS	38936	9239
Third batch	T30BX	40688	12914
Third batch	T01DW	48311	46514
Third batch	T01DN	48255	44531
Third batch	T03DW	97334	39140
Third batch	T03DN	80144	76701
Third batch	T05DW	108960	37557
Third batch	T06DS	45969	25899
Third batch	T06DX	41969	33727
Third batch	T10DS	38530	31120
Third batch	T10DX	50608	43757
Third batch	T15DS	39985	35794
Third batch	T15DX	38774	32973
Third batch	T24DS	55526	49475
Third batch	T24DX	36521	31512
