# Supplementary material for: Fungal Interactions Strengthen the Diversity-Functioning Relationship of Solid-State Fermentation Systems
Source: mSystems. 2022 Jul 5;7(4):e00401-22. doi: 10.1128/msystems.00401-22 (PMC9426468; doi:10.1128/msystems.00401-22)
Supplement: TABLE S2 [file msystems.00401-22-s0002.xlsx]

## Sheet: Sheet1
Table S2 Network global properties in different batches
Network Indexes	ITS_ALL (0.7)	ITS_Zaosha (0.7)	ITS_First (0.7)	ITS_Second (0.7)	ITS_Third (0.7)
Total nodes	837	143	191	206	117
Total links	1785	345	282	236	106
No. of edges (positive)	-	97.1014	82.6241	67.7966	66.9811
No. of edges (negative)	-	2.89855	17.3759	32.2034	33.0189
R square of power-law	0.919	0.86	0.895	0.921	0.938
Average degree (avgK)	4.265	4.825	2.953	2.291	1.812
Average clustering coefficient (avgCC)	0.166	0.177	0.168	0.119	0.108
Average path distance (GD)	5.018	4.014	3.823	5.25	5.019
Geodesic efficiency (E)	0.23	0.33	0.338	0.199	0.306
Harmonic geodesic distance (HD)	4.348	3.031	2.963	5.015	3.265
Maximal degree	53	41	23	11	7
Nodes with max degree	OTU_2076	OTU_4061	OTU_2726	OTU_5755	OTU_3843
Centralization of degree (CD)	0.058	0.258	0.107	0.043	0.046
Maximal betweenness	70952.5	2108.55	1137.32	3179	551
Nodes with max betweenness	OTU_3373	OTU_4061	OTU_2726	OTU_1905	OTU_3515
Centralization of betweenness (CB)	0.2	0.196	0.06	0.143	0.077
Maximal stress centrality	2249460	15870	8701	20064	893
Nodes with max stress centrality	OTU_3373	OTU_4061	OTU_2726	OTU_5830	OTU_3515
Centralization of stress centrality (CS)	6.342	1.45	0.454	0.905	0.125
Maximal eigenvector centrality	0.291	0.393	0.398	0.405	0.497
Nodes with max eigenvector centrality	OTU_2076	OTU_4061	OTU_2726	OTU_3263;OTU_3621	OTU_3843
Centralization of eigenvector centrality (CE)	0.276	0.344	0.368	0.387	0.466
Density (D)	0.005	0.034	0.016	0.011	0.016
Reciprocity	1	1	1	1	1
Transitivity (Trans)	0.085	0.125	0.191	0.237	0.168
Connectedness (Con)	0.79	0.765	0.239	0.306	0.174
Efficiency	0.995	0.964	0.953	0.977	0.947
Hierarchy	0	0	0	0	0
Lubness	1	1	1	1	1
